# Supplementary material for: Two in one sweep: aluminum tolerance and grain yield in P-limited soils are associated to the same genomic region in West African Sorghum
Source: BMC Plant Biol. 2014 Aug 12;14:206. doi: 10.1186/s12870-014-0206-6 (PMC4256928; doi:10.1186/s12870-014-0206-6)
Supplement: Additional file 4 — Genotype classification including information on: the different genotype sets (GenoSet), the eight common genotypes (ComGeno), the genotype ID (Taxa), the variety name (Variety), the racial classification based on morphological characters (Race), the country of origin (Country) and the alleles of some of the most important SNPs identified in this study. [file 12870_2014_206_MOESM4_ESM.xlsx]

## Sheet: Genotypes
GenoSet	ComGeno	Taxa	Variety	Race	Country	S1_54947742	S2_7997952	S3_71101374	S3_71103756	S3_71178053	S5_2179409	S6_45739640	S7_57976035	S7_61100380	S10_50433130
1	no	G101	BIBALAWILI DE TIORIBOUGOU	Guinea	MALI	G	T	A	C	G	G	T	T	G	A
1	no	G102	SAKOYKA-BA	Guinea	MALI	C	T	A	C	G	G	T	T	G	A
1	no	G103	DAGNAILI KOSSUROU	Guinea	MALI	G	T	A	C	G	G	T	T	G	A
1	no	G104	MIPSOR 90-30-23	Guinea	MALI	G	T	A	C	G	G	T	T	G	A
1	no	G105	CGM 19/9-1-1	Guinea	MALI	G	T	A	C	G	G	T	T	G	A
1	no	G106	CSM 660	Guinea	MALI	G	T	A	C	G	G	T	T	A	A
1	no	G107	CSM 485	Guinea	MALI	C	T	C	C	G	G	T	T	G	A
1	no	G108	CSM 335	Guinea	MALI	G	T	A	C	G	G	T	T	A	A
1	no	G109	KALABAN (00-KO-F5DT-19)	Caudatum	MALI	C	G	C	T	A	G	C	A	A	A
1	no	G110	DARRELL KEN	Guinea	MALI	G	T	A	C	G	G	T	T	G	A
1	no	G111	N'TENIMISSA	Guinea	MALI	G	T	C	C	G	G	T	T	G	A
1	yes	G112	WASSA	Guinea	MALI	G	T	A	C	G	G	T	T	G	A
1	no	G113	5147 OR	Guinea	MALI	G	T	A	C	G	G	T	T	G	A
1	no	G114	00-SB-F5DT-30	Guinea-Caudatum	MALI	C	G	C	T	A	G	C	A	A	A
1	no	G115	CMDT 45	Guinea	MALI	G	T	A	C	G	G	T	T	G	A
1	no	G118	KENDE YENKO	Guinea-margaritiferums	MALI	C	G	A	C	G	G	T	T	G	A
1	no	G119	FOLOMBA	Guinea	MALI	G	T	A	C	G	G	T	T	G	A
1	no	G120	IPS001	Guinea	MALI	G	T	A	C	G	G	T	T	A	A
1	no	G121	FAMBÉ	Guinea	MALI	G	T	A	C	G	G	T	T	A	A
1	no	G122	CSM 219	Guinea	MALI	G	T	A	C	G	G	T	T	G	A
1	no	G123	SGBA-A	Guinea	MALI	G	T	A	C	G	G	T	T	G	A
1	no	G124	SGBA-D	Guinea	MALI	G	T	A	C	G	G	T	T	G	A
1	no	G125	SGBA-E	Guinea	MALI	G	T	A	C	G	G	T	T	A	A
1	no	G126	DIO-A	Guinea	MALI	G	G	C	C	G	G	T	T	G	A
1	no	G129	DOUA-B	Guinea	MALI	G	T	A	C	G	G	T	T	G	A
1	no	G130	DOUA-G	Guinea	MALI	C	T	A	C	G	G	T	T	G	A
1	no	G131	S1-5	Guinea	BURKINA FASO	G	T	A	C	G	G	T	T	G	A
1	no	G132	B1-2	Guinea	BURKINA FASO	G	G	A	C	G	G	T	T	G	A
1	no	G133	B2-3	Guinea	BURKINA FASO	G	T	A	C	G	G	T	T	G	A
1	no	G134	B2-5	Guinea	BURKINA FASO	G	T	A	C	G	G	T	T	G	A
1	no	G135	IS 30804	Guinea	CAMEROON	C	T	A	C	G	C	C	T	G	A
1	no	G136	BOBODJÈ	Guinea	MALI	G	T	A	C	G	G	T	T	G	A
1	no	G137	97-SB-F5DT-138 (FAUX)	Guinea	MALI	G	T	A	C	G	G	T	T	G	A
1	no	G138	GRINKAN	Caudatum	MALI	C	G	C	T	A	G	T	T	G	A
1	no	G139	CSM-63E	Guinea	MALI	G	T	A	C	G	G	T	T	G	A
1	no	G140	IS 25650	Guinea	MALI	G	T	A	C	G	G	T	T	G	A
1	no	G141	IS 15401	Guinea	CAMEROON	C	G	A	C	G	C	T	T	G	A
1	yes	G142	CIRAD 406	Guinea-Caudatum	MALI	C	T	A	C	G	G	T	A	A	A
1	no	G143	IS 26077	Guinea	MALI	G	T	A	C	G	G	T	T	G	A
1	no	G144	CSM388	Guinea	MALI	G	T	A	C	G	G	T	T	G	A
1	no	G145	IS 6745BF	Guinea	BURKINA FASO	G	T	A	C	G	G	T	T	G	A
1	no	G146	SEGUETANA CZ 24/25	Guinea	MALI	G	T	A	C	G	G	T	T	G	A
1	no	G147	WELI	Guinea-Caudatum	MALI	G	T	A	C	G	G	T	T	G	A
1	no	G148	NAFALENT5	Guinea-Caudatum	MALI	G	T	A	C	G	G	T	T	A	A
1	no	G149	NAFALENP6	Guinea-Caudatum	MALI	C	T	C	T	A	C	T	A	A	A
1	no	G150	LINA 3	Guinea-Caudatum	MALI	G	T	A	C	G	G	T	T	G	A
1	no	G151	TASSY (00-SB-FDT-123)	Guinea-Caudatum	MALI	G	G	A	C	G	G	T	T	G	A
1	no	G152	04-SIR-F5T-35	Guinea-Caudatum	MALI	G	G	A	C	G	G	C	A	G	A
1	no	G153	NIÉTA (97-SB-F5DT-74-2)	Guinea-Caudatum	MALI	G	T	A	C	G	G	T	T	G	A
1	no	G154	04-SIR-F5T-13-1	Guinea-Caudatum	MALI	G	T	A	C	A	G	T	T	G	A
1	no	G155	TIANDOUGOU (98-SB-F2-78)	Caudatum	MALI	C	G	C	T	A	C	C	T	A	A
1	no	G156	SANGATIGUI (98-BE-F5P-84)	Guinea-Caudatum	MALI	G	T	A	C	G	G	C	T	G	A
1	no	G157	97-SB-F5DT-150	Guinea-Caudatum	MALI	G	T	A	C	G	G	C	T	G	A
1	yes	G158	00-CZ-F5P-25	Caudatum	MALI	C	G	A	C	A	G	C	A	A	A
1	no	G159	02-SB-FDT-30	Guinea-Caudatum	MALI	G	T	A	C	G	G	C	T	G	A
1	no	G160	00-SB-F5DT-5	Caudatum	MALI	C	G	C	T	A	G	C	A	A	A
1	no	G161	ZARRABLEN	Guinea-Caudatum	MALI	G	T	A	C	G	G	T	T	G	A
1	no	G162	KENIKEBA	Guinea-Caudatum	MALI	G	T	A	C	G	G	T	T	G	A
1	no	G163	01-CZ-F5P-263	Guinea-Caudatum	MALI	G	T	A	C	G	G	T	T	G	A
1	yes	G164	00-CZ-F5P-135	Caudatum	MALI	C	G	C	T	A	G	C	A	A	A
1	yes	G165	01-BE-F5P-15	Guinea-Caudatum	MALI	G	T	C	T	A	G	T	T	A	A
1	no	G166	ZARRADJE	Guinea-Caudatum	MALI	G	T	C	T	A	G	T	T	A	A
1	no	G167	04-KANIKO-F5DT-26	Guinea-Caudatum	MALI	C	T	C	T	A	G	C	A	A	A
1	yes	G168	00-SB-F5DT-127	Guinea-Caudatum	MALI	G	T	A	C	G	G	T	T	G	A
1	yes	G169	MALISOR-92-1	Caudatum	MALI	C	G	A	C	G	G	C	A	G	A
1	no	G170	TIANDOUGOU C(03-SB-FDT-105)	Caudatum	MALI	C	G	C	T	A	C	C	T	A	A
2	no	G201	SL22	Guinea-margaritiferums	SENEGAL	C	T	A	C	G	G	T	T	G	A
2	no	G202	SL22-1	Guinea-margaritiferums	SENEGAL	C	G	A	C	G	G	T	T	G	A
2	no	G203	SL118	Guinea	SENEGAL	G	T	A	C	G	G	T	T	G	A
2	no	G204	SL291	Guinea	SENEGAL	G	T	A	C	G	G	T	T	A	A
2	no	G205	SL328	Guinea	SENEGAL	G	T	A	C	G	G	T	T	G	A
2	no	G206	SL330	Guinea	SENEGAL	G	T	A	C	G	G	T	T	G	A
2	no	G207	SL331	Guinea	SENEGAL	G	T	A	C	G	G	T	T	G	A
2	no	G208	SL337	Guinea	SENEGAL	G	T	A	C	G	G	T	T	G	A
2	no	G209	SL339	Guinea	SENEGAL	G	T	A	C	G	G	T	T	G	A
2	no	G210	SL516	Guinea	SENEGAL	G	G	A	C	G	G	T	T	G	A
2	no	G211	50-32	Guinea	SENEGAL	G	T	A	C	G	G	T	T	G	A
2	no	G212	62-12	Guinea	SENEGAL	G	G	A	C	G	G	C	T	G	A
2	no	G213	92-53	Guinea	SENEGAL	G	T	A	C	G	G	T	T	G	A
2	no	G214	92-54	Guinea	SENEGAL	G	T	A	C	G	G	T	T	G	A
2	no	G215	92-58	Guinea-Caudatum	SENEGAL	C	T	A	C	G	G	C	T	G	A
2	no	G216	92-62	Guinea	SENEGAL	G	T	A	C	G	G	T	T	G	A
2	no	G217	V274_BOGOBA	Guinea-Durra	NIGER	C	G	C	C	G	G	C	T	A	G
2	no	G218	V328_JENJARI	Durra	NIGER	C	G	A	C	G	C	C	T	A	G
2	no	G219	V444_JENJARI	Durra	NIGER	G	G	A	C	G	G	C	A	G	A
2	no	G220	S165_SOCOMBA	Guinea	NIGER	C	G	A	C	G	G	T	T	G	A
2	no	G221	S178_MATCHÉ_DA_KOUNGNA	Durra	NIGER	C	T	A	C	G	C	T	T	G	G
2	no	G222	S355_MAKAHO_DA_WAYO	Durra-Membranaceum	NIGER	C	G	A	C	G	C	C	T	G	A
2	no	G223	S378_EL_KOUROUMBASSAOU	Durra	NIGER	C	G	A	C	G	C	C	T	G	G
2	no	G224	S474_KAOURA	Durra	NIGER	C	G	A	C	G	G	C	T	A	A
2	no	G225	MDK	Durra	NIGER	C	G	A	C	G	C	C	A	G	G
2	no	G226	ARE' MADEPOYI	Caudatum	TCHAD	C	G	C	T	A	G	C	A	A	A
2	no	G227	DANG-DONLONG	Caudatum	TCHAD	C	G	A	C	G	G	C	A	G	A
2	no	G228	GNE'QUE (NIE'GUE)	Caudatum	TCHAD	C	G	A	C	G	G	C	T	G	A
2	no	G229	MOTA JA	Durra	NIGER	C	G	A	C	G	C	C	T	A	G
2	no	G230	DAWA MAKAFO-2	Durra-Membranaceum	NIGER	C	G	A	C	G	C	C	T	G	A
2	no	G231	DAWA MAKAFO-7	Durra-Membranaceum	NIGER	C	G	A	C	G	C	C	T	G	A
2	no	G232	LEPON RAKUMI-3	Durra	NIGER	C	G	A	C	G	C	C	T	A	G
2	no	G233	LEPON RAKUMI-16	Guinea-Durra	NIGER	C	G	A	C	G	C	C	T	A	G
2	no	G234	FARA DAWA	Durra	NIGER	C	G	A	C	G	C	C	T	G	G
2	no	G235	EL KURUMBASSAU	Guinea-Caudatum	NIGER	G	G	A	C	G	G	T	T	G	A
2	no	G236	MAKAFON DAWA	Durra-Membranaceum	NIGER	C	G	A	C	G	C	C	T	G	A
2	no	G237	LANKONSAU	Durra	NIGER	C	G	A	C	G	C	C	T	G	G
2	no	G238	MACHE DAKUMYA	Durra	NIGER	C	G	A	C	G	C	C	A	G	G
2	no	G239	MOTA	Guinea-Caudatum	NIGER	G	G	A	C	G	G	T	T	G	A
2	no	G240	EL RURUKA	Guinea-Caudatum	NIGER	G	T	A	C	G	G	T	T	G	A
2	no	G241	EL DELE	Guinea	NIGER	G	G	A	C	G	G	T	T	G	A
2	no	G242	EL MACIKA	Durra	NIGER	C	G	A	C	G	C	C	T	A	G
2	no	G243	MOTA FARA	Durra	NIGER	C	G	A	C	G	C	C	T	G	G
2	no	G244	JA DAWA	Durra	NIGER	C	T	A	C	G	C	T	T	A	G
2	no	G245	LONKONSA	Durra	NIGER	C	G	A	C	G	C	C	T	G	G
2	no	G246	KENIKÉDJÈ	Guinea	MALI	G	T	A	C	G	G	T	T	G	A
2	no	G247	SOUFIGNÈ KINTI	Guinea	MALI	G	T	A	C	G	G	T	T	G	A
2	no	G248	NIONITELI	Guinea	MALI	G	G	A	C	G	G	T	T	G	A
2	no	G249	KENIGUEDJÉ	Guinea	MALI	G	T	A	C	G	G	C	T	G	A
2	no	G250	HAMOBERO	Guinea	MALI	G	T	A	C	G	G	T	T	G	A
2	no	G251	GADIABADIN TEROW	Guinea	MALI	G	T	A	C	G	G	T	T	G	A
2	no	G252	KENINGUE KANDIA	Guinea	MALI	G	T	A	C	G	G	T	T	G	A
2	no	G253	WÉRÉNOU	Guinea	MALI	G	T	A	C	G	G	T	T	G	A
2	no	G254	KENINGUE	Guinea	MALI	C	T	A	C	G	C	T	T	G	A
2	no	G255	KAUSSOULOU	Guinea	MALI	G	T	A	C	G	G	T	T	G	A
2	no	G256	BARO	Guinea	MALI	G	T	A	C	G	G	T	T	G	A
2	no	G257	KENINGUE SOUROU	Guinea	MALI	G	T	A	C	G	G	T	T	G	A
2	no	G258	DIARRALAKANIO	Guinea	MALI	G	T	A	C	G	G	T	T	G	A
2	no	G259	HAMABIO	Guinea	MALI	G	T	A	C	G	G	T	T	G	A
2	no	G260	YALADIAN	Guinea	MALI	G	T	A	C	G	G	T	T	G	A
2	no	G261	GADIABA	Durra	MALI	C	G	A	C	G	C	C	T	G	G
2	no	G262	KENIKE	Guinea	MALI	G	T	A	C	G	G	T	T	G	A
2	no	G263	LAKAHERI	Durra	MALI	C	G	A	C	G	C	C	T	G	G
2	no	G267	07-CZ-F5P-56	Guinea-Caudatum	MALI	C	G	A	C	G	G	C	A	A	A
2	no	G268	08-BE-F5P-4	Durra	MALI	C	G	A	C	G	G	C	T	G	A
2	no	G269	08-BE-F5P-51	Guinea	MALI	G	T	A	C	G	G	T	T	G	A
2	no	G270	08-BE-F5P-15	Guinea	MALI	G	T	C	T	G	G	T	T	G	A
2	no	G271	MADAME	Guinea	MALI	G	T	A	C	G	G	T	T	G	A
2	no	G273	EMENA BAMKO	Guinea	MALI	G	T	A	C	G	G	T	T	G	A
2	no	G274	YELICO KOULÉ (BLANC)	Guinea	MALI	G	T	A	C	G	G	C	T	G	A
2	no	G275	KELA( P COMPACTE) / CE180-33	Durra	MALI	C	G	A	C	G	G	C	T	G	A
3	no	G301	03-SB-F5DT-132	Guinea-Caudatum	MALI	C	G	A	C	G	G	C	A	A	A
3	no	G302	06-SB-F4DT-15	Guinea-Caudatum	MALI	C	G	C	T	A	G	C	A	A	A
3	no	G303	07-SB-F5DT-55	Guinea-Caudatum	MALI	G	T	A	C	G	G	T	T	G	A
3	no	G304	09-KO-F5DT-99-1	Guinea-Caudatum	MALI	G	T	A	C	G	G	C	T	G	A
3	no	G305	09-SB-F5DT-77	Guinea-Caudatum	MALI	G	T	A	C	G	G	T	T	G	A
3	no	G306	07-KO-F5DT-105	Guinea-Caudatum	MALI	C	T	C	T	A	C	C	A	A	A
3	no	G307	09-SB-F5DT-141	Guinea-Caudatum	MALI	G	T	A	C	G	G	C	T	G	A
3	no	G308	08-CZ-F5P-29 TYPE 92-1	Guinea-Caudatum	MALI	C	G	A	C	G	G	C	A	A	A
3	no	G309	09-CZ-F5P-138	Guinea-Caudatum	MALI	C	G	A	C	G	G	C	A	A	A
3	no	G310	010-CZ-F4P-22 CT	Guinea-Caudatum	MALI	C	T	C	T	A	C	T	A	G	A
3	no	G311	08-CZ-F5P-63	Guinea-Caudatum	MALI	C	G	A	C	G	G	C	A	A	A
3	no	G312	09-KO-F5DT-2	Guinea-Caudatum	MALI	G	T	C	C	A	G	T	T	G	A
3	no	G313	09-KO-F5DT-142	Guinea-Caudatum	MALI	G	T	C	T	A	C	T	T	G	A
3	no	G314	09-KO-F5DT-114-2	Guinea-Caudatum	MALI	G	T	C	T	A	G	T	T	G	A
3	no	G315	09-SB-F5DT-111	Guinea-Caudatum	MALI	C	T	C	T	A	C	T	A	A	A
3	no	G316	09-KO-F5DT-114-1	Guinea-Caudatum	MALI	C	T	C	T	A	C	T	T	G	A
3	no	G317	09-CZ-F5P-1	Guinea-Caudatum	MALI	G	T	A	C	G	G	T	T	G	A
3	no	G318	09-CZ-F5P-134	Guinea-Caudatum	MALI	C	G	C	T	A	G	C	A	A	A
3	no	G319	09-BE-F5P-3	Guinea-Caudatum	MALI	G	T	A	C	G	G	T	T	G	A
3	no	G320	09-CZ-F5P-129	Guinea-Caudatum	MALI	C	G	C	T	A	G	C	A	A	A
3	no	G321	09-BE-F5P-5	Guinea-Caudatum	MALI	G	T	A	C	A	G	T	T	G	A
3	no	G322	SSV2006008 (ZABUWA)*GRINKAN-2-4	Durra-Guinea-Caudatum	MALI	C	G	C	T	A	C	T	T	G	A
3	no	G323	SSV2006008 (ZABUWA)*GRINKAN-2-5	Durra-Guinea-Caudatum	MALI	C	G	C	T	A	G	T	T	A	A
3	no	G324	SSV2006008 (ZABUWA)*GRINKAN-6-2	Durra-Guinea-Caudatum	MALI	C	G	C	T	A	C	C	A	G	A
3	no	G325	(SAMBALMA (6)*04-SIR F5T-35)-1-1	Durra-Guinea-Caudatum	MALI	C	T	C	T	A	G	T	A	A	A
3	no	G326	(IS 15401*98-SB-F2-78)-3-1	Guinea-Caudatum	MALI	C	T	A	C	G	C	T	A	A	A
3	no	G327	(IS 15401*98-SB-F2-78)-4-1	Guinea-Caudatum	MALI	G	G	A	C	G	G	T	T	G	A
3	no	G328	(IS 15401*98-SB-F2-78)-5-4	Guinea-Caudatum	MALI	C	G	C	T	A	G	C	A	G	A
3	no	G329	(IS 15401*98-SB-F2-78)-5-5	Guinea-Caudatum	MALI	C	G	C	T	A	C	C	T	G	A
3	no	G330	(IS 15401*98-SB-F2-78)-5-9	Guinea-Caudatum	MALI	C	G	C	T	A	C	C	T	G	A
3	no	G331	(IS 15401*98-SB-F2-78)-7-3	Guinea-Caudatum	MALI	C	G	A	C	G	C	C	T	G	A
3	no	G332	(IS 15401*98-SB-F2-78)-7-5	Guinea-Caudatum	MALI	C	G	A	C	G	G	C	T	G	A
3	no	G333	(IS 15401*98-SB-F2-78)-8-1	Guinea-Caudatum	MALI	C	G	A	C	G	G	T	A	A	A
3	no	G334	(IS 15401*98-SB-F2-78)-9-3	Guinea-Caudatum	MALI	C	G	C	T	A	C	C	A	G	A
3	no	G335	(IS 15401*98-SB-F2-78)-9-5	Guinea-Caudatum	MALI	C	G	A	C	A	G	C	A	A	A
3	no	G337	(IS 15401*MALISOR 92-1)-1-2	Guinea-Caudatum	MALI	C	G	A	C	G	G	C	T	G	A
3	no	G338	(SSV 20055*CGM 19/9-1-1)-1-1	Guinea-Durra	MALI	C	T	C	T	A	C	T	A	A	G
3	no	G339	(SSV 20055*CGM 19/9-1-1)-2-2	Guinea-Durra	MALI	C	T	A	C	A	C	T	A	A	G
3	no	G340	(BERKU MANGA*02-SB-F4DT-298)-2-1	Guinea-Caudatum	MALI	C	T	C	T	A	C	T	A	G	A
3	no	G341	HINA	Guinea	MALI	G	T	A	C	G	G	T	T	G	A
3	no	G342	LATA	Guinea	MALI	G	T	A	C	G	G	T	A	G	A
3	no	G343	TOROBA	Guinea	MALI	G	T	A	C	G	G	T	A	G	A
3	no	G344	KAYAKA (DJOGO)	Guinea	MALI	G	T	A	C	G	G	T	T	G	A
3	no	G345	NIOBLENI (TENEYA)	Guinea	MALI	G	T	A	C	G	G	T	T	A	A
3	no	G346	SEGUETANA (SEHUN FULALA)	Guinea	MALI	G	T	A	C	G	G	T	T	G	A
3	no	G347	DJELEFI	Guinea	MALI	G	T	A	C	G	G	T	T	G	A
3	no	G348	GN07 E2-6-V	Guinea	MALI	C	T	A	C	A	G	T	T	A	A
3	no	G349	SS07(DJIBRILS)SEL-27-1	Guinea-Caudatum	MALI	G	T	C	T	A	G	T	A	A	A
3	no	G350	ND07(AMADOUD)SEY-42-V	Guinea-Caudatum	MALI	C	T	C	T	A	C	T	A	G	A
3	no	G351	ND07 E21(17X30) F2-6-V	Guinea-Caudatum	MALI	C	T	C	T	A	C	T	A	A	A
